# Supplementary material for: Beyond Bar and Line Graphs: Time for a New Data Presentation Paradigm
Source: PLoS Biol. 2015 Apr 22;13(4):e1002128. doi: 10.1371/journal.pbio.1002128 (PMC4406565; doi:10.1371/journal.pbio.1002128)
Supplement: S3 Text — Use this template to create scatterplots for paired or matched data. Paired data are when you measure the variable of interest more than one time in each participant. Matched data are when participants in groups one and two are matched for important characteristics. If your data are independent, please see the template for independent data. The template will allow you to create scatterplots for one group with two conditions, or two groups with two conditions. (XLS) [file pbio.1002128.s003.xls]

## Sheet: 1 group, 2 conditions 
Paired or Non-independent Data: 1 Group, 2 Conditions
Use this worksheet to create scatterplots for paired or matched data (2 conditions) in one group of subjects. Paired data are when you measure the variable of interest more than one time in each participant. Matched data are when participants in groups 1 and 2 are matched for important characteristics. If your data are independent, please see the template for Independent Data. See detailed instru…
Downloaded from: Weissgerber TL, Milic NM, Winham SJ, Garovic VD. Beyond Bar and Line Graphs: Time for a New Data Presentation Paradigm. PLOS Biology, 2015:13. Updated versions will be posted at: https://www.ctspedia.org/do/view/CTSpedia/TemplateTesting
Subject IDs	Condition 1 Name	Condition 2 Name	Difference	Median calculation
1	5	8	3	3
2	1	5	4	4
3	7	12	5	5
4	9	11	2	2
5	2	9	7	7
6	6	7	1	1
7	4	5	1	1
8	11	14	3	3
9	14	16	2	2
10	13	18	5	5
11	17	15	-2	-2
12	15	12	-3	-3
13			#N/A
14			#N/A
15			#N/A
Median			2.5
Instructions
Label the x-axis
Replace the pale green cells labeled "Condition 1 Name" and "Condition 2 Name" with names for your data.
The x-axis labels should automatically update on the graphs.
Enter the subject IDs and y-values for each condition in the colored boxes.
If you have fewer than 15 subjects, leave additional spaces blank
If you have more than 15 subjects, follow the instructions in the purple box.
Label the y-axis
Relabel the y-axis by clicking on the label, and typing in your information
Adjust the y-axis scale as needed by right clicking on the y-axis, and selecting "Format axis"
Additional conditions or groups can be added to the chart manually
Mac users: You may need to click on the plot area for the graph to update.
For questions regarding the use of this template, please email Tracey Weissgerber at weissgerber.tracey@mayo.edu.
Interpreting the Scatterplot
Open circles and black lines show paired measurements for each participant or observation.
The black line in the "Difference in Measurement" graph shows the median difference.
Medians for each condition are not shown, and should not be calculated. Unlike means, medians are not additive.
The median difference does not equal the difference in the medians.
Change Medians to Means
If you use non-parametric statistical analyses, you should show the median. The mean should never be shown for data that are analyzed non-parametrically, as these data do not meet the distributional assumptions required to calculate the mean. If you have consulted a statistician and confirmed that your data meet the assumptions for parametric testing, the difference graph can be changed to show t…
To add additional subjects:
Add data for the new subjects below subject 15.
Repeat the instructions below for each row of data to be added.
Right click on the plot area; click "Select data"; click "Add" in the pop-up window
Click on the chart symbol next to "series values"
Highlight BOTH the Condition 1 and Condition 2 columns (B and C) for the new subject
Click "OK" in the pop-up window
The new subject should now appear in the graph.
Right click on the new series, and select "Format Data Series". Make the following changes:
Line Color: Solid color, black
Line Style: Width 1 pt
Marker options: Built in, circle, 5 pt
Marker fill: Solid color, white
Marker line color: Solid color, black

## Sheet: 2 groups, 2 conditions
Paired or Non-indepednent Data: 2 Groups, 2 Conditions
Use this worksheet to create scatterplots for paired or matched data (2 conditions) in two groups of subjects. Paired data are when you measure the variable of interest more than one time in each participant. Matched data are when participants in group 1 and 2 are matched for important characteristics. If your data are independent, please see the template for independent data. See detailed instru…
Downloaded from: Weissgerber TL, Milic NM, Winham SJ, Garovic VD. Beyond Bar and Line Graphs: Time for a New Data Presentation Paradigm. PLOS Biology, 2015:13. Updated versions will be posted at: https://www.ctspedia.org/do/view/CTSpedia/TemplateTesting
Subject ID	Group 1 Name		Group 2 Name		Group 1 Name	Group 2 Name		Median calculation
	Condition 1 Name	Condition 2 Name	Condition 1 Name	Condition 2 Name	Difference	Difference
1	5	13			8			8
2	1	5			4			4
3	7	12			5			5
4	9	11			2			2
5	2	9			7			7
6	6	5			-1			-1
7	4	5			1			1
8	11	14			3			3
9	14	12			-2			-2
10	13	19			6			6
11					#N/A
12					#N/A
13					#N/A
14					#N/A
15					#N/A
16			20	18		-2			-2
17			13	9		-4			-4
18			15	16		1			1
19			8	13		5			5
20			3	5		2			2
21			7	8		1			1
22			14	7		-7			-7
23			12	12		0			0
24			11	14		3			3
25			9	10		1			1
26						#N/A
27						#N/A
28						#N/A
29						#N/A
30						#N/A
Medians					3.5	1
Instructions
Label the x-axis
Replace the pale green cells containing group and condition names with labels for your data.
The graph x-axis labels should update automatically.
Enter the subject IDs and y-values for each group and condition in the colored boxes.
Do not enter anything in the white boxes.
If you have fewer than 15 subjects, leave additional spaces blank
If you have more than 15 subjects, follow the instructions in the purple box.
Label the y-axis
Relabel the y-axis by clicking on the label, and typing in your information
Adjust the y-axis scale as needed by right clicking on the y-axis, and selecting "Format axis"
Additional conditions or groups can be added to the chart manually
Mac users: You may need to click on the plot area for the graph to update.
For questions regarding the use of this template, please email Tracey Weissgerber (weissgerber.tracey@mayo.edu).
Interpreting the Scatterplots
Open circles and black lines show paired measurements for each participant or observation.
The black line in the "Difference in Measurement" graph shows the median difference.
Medians for each condition are not shown, and should not be calculated because the median difference does not equal
the difference in the medians.
Change Medians to Mean
If you use non-parametric statistical analyses, you should show the median. The mean should never be shown for data that are analyzed non-parametrically, as these data do not meet the distributional assumptions required to calculate the mean. If you have consulted a statistician and confirmed that your data meet the assumptions for parametric testing, the difference graph can be changed to show t…
To add additional subjects
Add data for the new subjects below subject 30. Repeat this set of steps for each row of data that you add.
Enter data for Group 1 subjects in columns B and C, and Group 2 subjects in columns D and E.
Right click on the plot area; click "Select data"; click "Add" in the pop-up window
Click on the chart symbol next to "series values"
Highlight values in all 4 columns (B, C, D, E) for the new subject
Click "OK" in the pop-up window
The new subject should now appear in the graph.
Right click on the new series, and select "Format Data Series". Make the following changes:
Line Color: Solid color, black
Line Style: Width 1 pt
Marker options: Built in, circle, 5 pt
Marker fill: Solid color, white
Marker line color: Solid color, black
